# Supplementary material for: A 5-year mortality-prediction model for patients with stomach cancer, based on the Korean nationwide health insurance claim database
Source: Medicine (Baltimore). 2026 Jun 19;105(25):e49360. doi: 10.1097/MD.0000000000049360 (PMC13286386; doi:10.1097/MD.0000000000049360)
Supplement: Supplementary file 3 [file medi-105-e49360-s003.xlsx]

## Sheet: INPUT
Sex
Age (years)
BMI (kg/m2)
SBP (mmHg)
Fasting glucose (mg/dL)
ALT (IU/L)
GGT (IU/L)
Total cholesterol (mg/dL)
Smoking
Alcohol drinking
Exercise
Income
CCI
5-year mortality (%)	0.00584927
*BMI, body mass index; SBP, systolic blood pressure; ALT, alanine aminotransferase; GGT, gamma-glutamyl transferase; CCI, Charlson Comorbidity Index

## Sheet: dummy
셀	수식
B3	0
B4	0
B5	0
B6	0
B7	0
B8	0
B9	0
B10	0
B11	0
B12	0
B13	0
B14	0
B15	0

## Sheet: Model
-2.859		-2.96948
0.0573263		0.0513298
0.00678629		0.00584927
